# Supplementary material for: Structural and dynamic insights into supra-physiological activation and allosteric modulation of a muscarinic acetylcholine receptor
Source: Nat Commun. 2023 Jan 23;14:376. doi: 10.1038/s41467-022-35726-z (PMC9870890; doi:10.1038/s41467-022-35726-z)
Supplement: Supplementary file 4 — Source Data [file 41467_2022_35726_MOESM4_ESM.xlsx]

## Sheet: Fig. 1b
log[M]	ACh (n=3)			ACh+GoA(n=3)			Ixo(n=3)			Ixo+GoA(n=3)
-3	0.255744	-0.0919082	-0.163836	0.876145	-0.597372	-0.278773
-4	5.78222	5.65035	7.07692	3.34528	0.995619	1.71246
-5	30.6813	33.2587	33.4266	8.6818	10.1951	7.08881	-0.141077	0.239831	-0.0987538	0.194064	-0.0456621	-0.148402
-6	75.6364	71.4046	78.2498	19.1734	19.6734	19.2354	5.62897	5.89701	4.93769	0.639269	0.296804	1.25571
-7	93.5585	94.8412	97.6703	35.8423	48.5862	43.4886	32.2784	32.9838	32.0245	1.73516	2.59132	1.73516
-8	87.5165	90.6813	92.0839	63.401	72.72	79.9283	80.5549	71.1592	70.0024	6.40982	4.7831	8.22489
-9	98.6534	93.3786	102.25	85.6233	86.2605	91.0793	92.3489	93.3083	87.8063	64.4578	59.7146	77.1975
-10	99.5165	100.667	99.8162	98.2875	107.686	94.0263	97.3148	101.914	100.771	85.6735	79.355	99.5434
-11							86.0992	80.6395	89.0477	89.0468	92.1461	118.807
-12							98.7115	87.2702	99.5439	107.797	98.7044	86.8037

## Sheet: Fig. 1c
time (min)	Go(n=3-4)				ACh-M2R-GoA (n=4)				Ixo-M2R-GoA(n=4)
90		618885	678021	539490	354237	250414	339305	252170	8436.9	6224.1	7239.4	28571.5
60	649180	470735		548079	469821	332109	488525	361230	9209.5	9240.6	11841.1	82569.9
45	614781	551872	570502	579585	365372	350617	319511	370440	18597	11501.5	16068.1	52191.5
30	515019	503871	503249	557466	338018	388059	371258	437553	116643	120628	152685	286249
15	560399	783834	689156	796396	580068	653066	555333	703107	324973	432481	362971	431239

## Sheet: Fig. 1d
Phosphorylation intensity
Time (min)	Apo	Carbachol	Iperoxo
5	208.607	334.849	4552.74
10	233.607	686.698	10530.1
15	222.607	1559.5	15003.3
30	381.849	4508.03	17454.3
60	802.92	11137.8	18635.2
120	916.163	15286	18093.2

## Sheet: Fig. 1m
Residual GTP (%)
GoA alone(n=5)	Ixo+LY2119620(n=3)	Ixo+DMSO(n=3)	ACh+LY2119620(n=5)	ACh+DMSO(n=5)
102.253	34.958	7.33144	63.4937	47.909
100.428	41.3656	3.59752	52.5673	45.3131
99.0026	22.0231	1.61904	44.2408	35.9349
98.316			50.614	31.3573
100			40.1818	30.3217
Stat
	Summary	Adjusted P Value
Ixo+LY2119620 vs. Ixo+DMSO	***	0.0003
ACh+LY2119620 vs. ACh+DMSO	*	0.0313

## Sheet: Fig.1e
	Figure 1e		M2 stimulated G-protein signaling - acetylcholin and LY2119620
	IP accumulation as % max effect of acetylcholin
	log [M]	acetylcholine														100µM LY2119620 + acetylcholine				30µM LY2119620 + acetylcholine					10µM LY2119620 + acetylcholine							3µM LY2119620 + acetylcholine					1µM LY2119620 + acetylcholine								0.3 µM LY2119620 + acetylcholine				0.1 µM LY2119620 + acetylcholine
	3-4								97.608	96.498										100.217					101.614												100.243												91.8294
	-4		101.275	101.522	100.481	97.9589	103.605	98.9709	94.3753	99.1057	97.2269	97.4877	98.1955	101.849	102.28	89.151	93.918	93.6147	84.15	97.492	90.9231	86.5331	97.8008	85.2197	97.4743	104.081	108.125	93.3642	96.6996	81.8108	89.5866	102.051	96.8568	87.1373	94.5561	98.1756	93.9162	104.118	94.2025	92.0233	103.537	95.5862	98.3561	99.7383	97.5346	99.1361	91.7111	96.6461	87.3624
	3-5						96.3301		98.553	96.7466										101.311					97.9171												95.0962												102.987
	-5	95.0503	100.205	93.9437	94.9166	102.502	103.655	99.9247	105.115	99.6213	99.3286	99.5014	98.0836	98.8881	96.8447	101.823	90.1508	88.2888	75.4376	93.2131	91.4895	79.6785	97.0822	81.6724	103.644	98.7542	103.149	89.5644	97.607	80.4864	88.3234	102.382	94.3222	83.837	89.4342	98.0305	93.9094	102.976	100.957	90.0405	103.971	92.2838	94.2867	91.2477	101.638	95.4266	92.0511	91.023	105.724
	3-6				93.154	89.9876	87.7177		85.7866	94.1514										110.204					96.4983												100.844												106.942
	-6	85.4952	87.6746	77.3637	75.96	80.6795	72.8174	85.4965	80.0049	76.3267	83.0315	83.0144	75.9398	83.5552	77.4169	90.9583	94.9881	92.4368	78.9971	100.015	92.7679	85.8697	100.403	86.9645	95.298	102.426	102.453	90.2258	92.0333	85.496	92.0435	103.025	95.7498	68.9732	78.5166	91.4459	107.504	91.5239	98.9293	76.0593	98.21	99.3058	92.1377	92.2898	84.6433	86.9892	87.2843	83.3904	96.4267
	3-7		77.2232	45.8203	50.8031	57.137	51.6972	62.914	46.7519	46.2151	59.0401	64.1093	53.9226			93.7072	95.3204	96.839	82.6664	98.63	93.5154	88.9077			99.1471	96.2864	101.889	92.9178				100.265	88.0998	55.3049			96.17	91.3476	92.1644	60.1576					71.8522	67.1445			72.1139
	-7	34.9391	51.4392	22.308	35.6709	32.5546	33.7199	37.9029	28.0503	26.2778	32.9296	26.2925	18.6229	38.668	23.3975	89.7026	89.1671	94.7038	72.9394	105.43	92.758	89.9638	91.183	81.7673	102.284	93.5012	101.734	83.4207	88.8003	80.7506	86.1009	91.6497	74.5523	51.1233	70.4129	92.5584	96.3803	68.3197	69.7752	38.3846	77.0344	88.1163	61.942	65.323	51.9636	47.5301	57.0401	44.9107	58.06
	3-8	0.96531	24.0578	13.0063	5.59257	7.03865					7.95804	14.7343	8.88641	20.2453	18.4178	85.562	88.5407	94.0981	71.4432		84.702	81.6287	95.7405	76.7119		98.9394	97.4354	68.1127	85.8839	69.7651	74.7528	77.1028	65.9316	39.3318	62.0646	76.3593		61.9397	50.0793	19.909	73.2163	67.1149	35.0273	49.0463	26.9278	21.5673	31.7481	21.7935
	-8	-1.27653	6.73595	-1.26567	-2.48943	7.46135	5.28975	2.13314	0.237091	1.36449	6.12453	6.83496	2.44059	2.62978	3.41304	82.8526	81.1231	89.7859	68.2076	98.5111	74.746	75.9023	89.188	71.2141	90.7689	62.8921	79.0216	54.4702	75.9981	62.8364	71.0912	51.2925	48.2898	46.0604	55.3777	79.9892	58.2323	37.0909	25.9167	11.3686	72.9556	57.2011	23.1235	44.2687	2.79437	14.9464	23.5568	7.9101	22.0049
	3-9	-3.51871											2.83391	0.781413	3.19633			90.367	64.1196			72.0168	90.7102	65.0119				47.0145	73.7085	48.1923	45.5504		40.7698		54.1833	76.0594				8.26009	59.6225	28.866	3.28273	42.7482		-3.61854	8.45156	-10.924
	-9	4.91463	-1.38054	-10.5783	-0.842285	-3.68757	-0.613665	6.41715	2.09753	1.63522	4.97135	-4.70282	-0.896362	-0.111472	-7.37171	83.7558	83.2264	94.0121	62.1253	100.668	64.6028	74.7012	90.3533	68.8786	81.1428	71.8018	69.1252	42.2083	69.4249	48.6879	47.9064	37.9073	41.5482	37.9322	42.6004	57.3513	66.6612	30.2624	11.7653	6.46448	57.5339	31.7003	7.87308	38.6455	7.93721	-0.357594	4.52019	5.1624	13.5736
	3-10
	-10	8.21089	-0.694323	-0.0129964	10.1571	5.47486	-8.43479	-2.31279			-3.70786	3.3751	1.49716	0.949492	2.43913	77.9716	82.524	89.9204	65.2649		61.3928	69.7067	84.4916	70.036		54.6285	65.6365	48.9274	77.8627	52.94	50.9449	32.406	43.5821	49.1201	52.2576	57.9415		6.66242	8.34425	18.9404	58.8791	35.084	19.0622	30.6413	5.32545	9.0823	4.19013	1.44033
	-11
	-12	8.45647	4.48459	4.04466				-0.0781961			0.79565			-0.729981	-3.97707	79.6583	76.3501				70.7643		83.5628	70.2124		71.1736	68.2615		67.8836	45.9707	50.4558	33.9411		44.8957	47.7463	55.069		20.6248	17.4763		66.4501	28.9768	13.5157	26.9874	7.42175		11.5051	-5.28529
[truncated: 11 more columns]

## Sheet: Fig.1f
	Figure 1f		M2 stimulated G-protein signaling - iperoxo and LY2119620
	IP accumulation as % max effect of acetylcholin
	log [M]	iperoxo												100µM LY2119620 + iperoxo							30µM LY2119620 + iperoxo						10µM LY2119620 + iperoxo								3µM LY2119620 + iperoxo								1µM LY2119620 + iperoxo						0.1µM LY2119620 + iperoxo
	-6	102.254	103.677					103.185	109.919			101.48		103.572	99.2326		95.2204						96.9603				103.729	109.999	110.252						101.293		107.61						100.739	99.369
	3-7
	-7	107.361	105.809	106.424	107.564	112.651	112.651	109.662	105.459	108.237	100.367	103.522	110.649	102.088	97.1445	95.5239	92.8587	95.14	106.521		56.0562	107.05	92.5798	97.5879	103.84	110.184	100.657	106.33	108.846	96.9881	96.1679	110.637	109.538	98.8329	98.3449	108.189	105.862	94.0232	93.7319	100.692	98.0435	104.502	104.359	102.127	101.769	101.184	88.3613	102.156	103.785
	3-8	111.018	107.743	106.384	107.252					109.19	121.806	104.534		98.2969	93.6027												99.3279	104.391							101.961								102.58
	-8	112.136	109.622	107.286	106.527	114.945	114.945	109.066	112.512	106.285	102.866	103.906	110.842	104.809	97.5288	101.882	101.383	96.4133	104.454	81.3551	67.4762	99.8761	97.6476	94.5935	101.903	103.266	102.306	105.936	103.513	100.362	96.7728	106.201		96.6679	105.756	109.898	101.534	97.2485	92.3392	99.7285	102.011	107.596	96.0094	99.3105	95.6163	103.967	83.5103	108.201	112.758
	3-9	113.415	112.299	97.7044	95.6744			106.46	111.094	103.472	102.839	96.924		105.996	95.9343		101.163						87.4988				98.2921	102.368	102.825						106.49		104.212						104.529	104.883
	-9	112.919	112.294	75.4722	64.2566	84.6321	84.6321	103.922	98.8524	82.5563	86.7413	78.7032	86.6826	108.412	95.6907	101.674	97.5425	98.482	107.949	92.6155	71.635	96.3026	98.6856	97.3003	108.298	115.967	105.95	108.898	107.863	96.9976	101.377	117.012	109.506	102.293	103.774	113.169	109.282	106.4	92.7382	103.871	101.444	109.378	107.793	113.52	105.128	107.611	95.0173	106.172	101.068
	3-10	86.296	87.4945	40.0639	41.8943	50.664	50.664	76.4147	78.0824	47.3348	60.0154	44.5315	45.1562	104.339	98.9891	85.1471	87.7152				82.3162	104.005	94.2789				105.985	112.911	109.784						103.746	115.323	112.454						100.212	105.034					85.2644
	-10	39.5034	25.8012	21.7046	11.8949	20.0484	20.0484	33.5855	42.9035	26.9686	11.1406		26.167	108.825	99.8826	81.43	86.0925	89.0233	111.006	98.4449	78.0916	92.4795	94.8622	97.3647	108.838	117.206	100.68	104.255	115.81	101.084	99.7535	108.633	110.105	102.763	99.9808	104.897	111.676	93.308	93.8046	92.5087	99.7845	105.823	59.018	92.5185	100.572	80.8779	93.2782	66.0127	52.6003
	3-11					3.24616	3.24616						7.81271			75.0014		78.4329	104.256	85.871		87.3175		100.966	96.4361	107.395				94.836	94.381	97.3693	111.314	102.105		92.3612		81.3322	100.1	79.4041	93.6901	98.3485			85.8397	51.2879	102.387	54.2165	26.4436
	-11	4.89836	2.98936	-5.39347	-6.16623	7.78048	7.78048	16.152	21.8814	3.44107	17.1241	3.35627	3.24144	102.86	96.1698	71.5445	71.1633	83.346	100.321	81.6312	64.4975	73.9019		92.5722	88.4157	89.8206	55.3708	69.3939	98.6132	86.8394	91.0659	85.4389	107.157	96.0623	70.0897	64.0856	107.147	63.8986	88.2132	33.9792	73.8986	69.2525	33.9371	64.4208	60.0397	28.1883	80.0948		22.4545
	3-12	6.18339	9.78373			-6.15293	-6.15293									80.2582		80.1586	99.1766	84.85		66.4153		90.8371	84.5945	94.6052				70.0823	85.6724	83.5851	104.385	93.0807		60.3262		71.4942	47.7341							35.5688	39.9765	39.4615	12.3466
	-12			9.10462	9.90624	4.1521	4.1521	-6.71066	-5.08851	2.15254	-7.91848	0.295304	-2.27675	94.552	93.0353		74.9585	79.5476	92.6435	83.7674	60.4822		82.066	91.3244	79.7752	71.3921	32.6414	45.6318	62.0845	66.7287	77.7674	66.8653	103.958	97.3592	51.08		69.1007	29.8166	64.1785	40.7145			34.7538	5.34976	30.9054	4.39069	44.3069	42.43
	-13			-1.21459	-0.390956	3.41093	3.41093	2.69658	-4.18226	-2.47146	2.09163		3.10208			79.3251	75.8616	75.0754	95.7696	81.1213	56.815	80.4634	83.8862	90.5693	69.2864	68.5332			62.4508	60.9817	80.3205	57.5311		102.377			59.2959	23.7839		21.321	26.9669	41.6595		12.3701	16.2607	9.64452		38.081	25.4335
	-14																	78.3228	92.6361	82.7048					79.2762	72.6121				67.5933	82.7129	56.5043		96.7592				18.7315	53.6834						21.7821	11.4411	26.4936	50.0065
[truncated: 3 more columns]

## Sheet: Fig. 1g
	Figure 1g		M2 stimulated arrestin recruitment - acetylcholin and LY2119620
	arrestin recruitment as % max effect of acetylcholin
	log [M]	acetylcholine					100µM LY2119620 + acetylcholine				30µM LY2119620 + acetylcholine				10µM LY2119620 + acetylcholine				3µM LY2119620 + acetylcholine				1µM LY2119620 + acetylcholine				0.1µM LY2119620 + acetylcholine				LY2119620
	-3	101.777	99.1489
	3-4					102.212			106	142.8				120.125			127.375				119.064	135.467			122.968				109.677	89.9394			46.25	52.4571	48.871
	-4	96.8274	91.8617	97.971	98.9216	101.154	154.417	148.5	120.75	136	152.393	137.958	141.5	118.125	146.679	129.583	124.25		157.286	147.083	147.194	127.633	139.357	134.25	133.581		99.7857	114.917	115.613	86.0606	58.6842	38.0238	68.1597	60.8286	51.7419
	3-5	105.216	77.4468	98.2246	95.2941	91.9231	130.5	135.917	107.594	117.433		128.417	139.458	105.75	151.929	126.708	102.688		144.357	132.167	119.774	121.1	132.429	121.958	109.323		92.9643	116.125	95.0968	82.3333			52.4653	50	48.4839
	-5	80.2411	69.6011	93.1159	90.3922	92.1154	115.708	132.292	109.875	98.9667	141	126.625	119.917	103.344	133.714	117.875	109.344		136.214	126.708	125.806	119	120.071	108.208	119.419		83.8214	77.2083	88.2258	61.303	42.1053	33.3809	43.9236	30.6	32.3226
	3-6	77.2208	54.2553	73.9493	63.5948	76.8269	113.542	99.0417	86.8125	95.6	124.464	118.875	111.917	87.25	123.071	125.958	80.8438		119.071	125.958	99.2581	99.4	106.714	101.542	92.7097		83.6428	63.0417	66.9032	55.4849	26.5526	25	15.625	10.9143	12.4516
	-6	41.4086	38.2979	48.2609	36.3725	47.5	94.75	111.75			105.464	100.208	97.7083		129.857	104.875			102.929	110.667	95.9677		95.4286	53.9583	87.129		55.1786	34.25	64.5806	40	10.5526	7.54762	6.18056	2.4	3.80645
	3-7	16.8401	23.4575	18.1884	12.0261	27.5962	83.2083	85.375	70.7188	74.9333	105.429	76.9167	94.6667	66.2188	111.429	80.25	65.25			87.25	66.6452	60	70.6428	29.0417	40.3548		21.25	13.1667	16.8387	10.4848				-0.0285714	2.41935
	-7	0.583756	7.12766	5.43478	5.1634	6.92308	70	66.1667	61.6875	77.7333	75.3928	60.2917	75.375	68.1562	86.6786	63.2083	68.375		59.3929	57.0833	53.4194	60.2	45.6071	15.125	28.5806		9.42857	3.41667	6.45161	3.45455	2.05263	1.52381	2.01389	0.914286	2.87097
	3-8						54.2917	67.9583				61.5	59.3333			49.125				41.9583				20.0417				4.04167
	-8	-0.72335	3.93617	1.73913	0.555556	1.10577	57.9167	56.1667	57.8438	54.5667	69.5357	58.625	58.7917	61.25	59.8929	48.4167	55.9375		36.2143	46.5833	30.8065	30.1333	24.0714	12.6667	11.0323		-1.71429	3.20833	-4.09677	-0.181818	0.631579	0.52381	0.868056	-0.171429	-0.548387
	3-9
	-9	-0.901015	3.1117	-0.326087	-0.784314		54.5	61.5833			66.0714	53	61.9583		58.4286	52.5			32.6071	42.25			16.6786	11.1667			-1.85714	1.83333			1.34211	-0.404762		-1.17143	-3.6129

## Sheet: Fig. 1h
	Figure 1h		M2 stimulated arrestin recruitment - iperoxo and LY2119620
	arrestin recruitment as % max effect of acetylcholin
	log [M]	iperoxo											100µM LY2119620 + iperoxo				30µM LY2119620 + iperoxo				10µM LY2119620 + iperoxo				3µM LY2119620 + iperoxo				1µM LY2119620 + iperoxo				0.1µM LY2119620 + iperoxo
	-5						151.929
	3-6						134.714
	-6	149.067	169.316	130			125.893	149.385	154.588	151.294	164.373	151.771		166.538	174.467	158.98			180.385	165.529	155.417			163.846	170.397	182.778	169.812	175.686	142.133			159.683	162.923	181.984	169.375	172.857
	3-7						141.75
	-7	137.167	160.447	137.833	145.069	153.409	148	163.385	146.941	159.971	157.314	161.143	160.583	157.077	172.7	165.608	167.886	161.333	181	168.216	131.167	159.6	162.731	198.615	210.714	168.571	182.625	172.843	129.267	176.9	172.586	172.619	171.077	186.27	156.656	160.971
	3-8						138.429						159.667					168.042					153.769								150
	-8	147.933	174.921	138.452	143.403	140.364	123.964	154.385		139.941	144.118	153	159.75	165.615	153.6	149.059	175.704	176.5	174.923	157.137	139.167	163.075	168.885	181.077	148.651	158.016	166.188	162.373	124.05	172.25	160.793	151.984	161.692	168.254	154.344	173.486
	3-9	135.767				120.818		147.923	130.059				158.708	150			175.159	168.833	163.923		130.283	161.025	163.962	169.462	165.794	180.397			109.317	162.175	161.379	201.032	160.231	156.905
	-9	111.583	132	111.238	110.417	83.9545	93.9643	123.923	113.882	126.265	127.431	121.171	158.583	154	158.3	124.745	161.023	151.583	144.846	137	118.817	155.15	169.615	149	137.46	153.571	172.875	151.529	75.5	161.55	145	141.984	127.154	148.254	150.938	143.2
	3-10	102.8			62.5347	18.2045		75	83.7647	95.5	73.7647	78.6857	125.042	127.462	129.133	112.549	140.727	133.167	130.615	122.882	103.283	152.35	152.5	133.923	147.143	158.095	137.062	138.471	38.9333		119.897	136.905	82.6923	92.0635	124.531	104.286
	-10	80.85	49.8158	44.0952	38.6806	10.8409	27.0357	34.9231	42.4706	52.6765	43.8431	39.7714	88.9583	85.7692	82.4333	75.3922	141.75	112.542	108.462	109.373	79.6	137.05	116.192	115.462	105.079	107.619	116.812	113.039	15.4	103.275	99.0345	92.3016	49.8462	48.4127	69.75	55.8286
	3-11		13.6053	16.7143		1.36364					20.7255	13.6857				58.1569	98.25			74.0392		77.475						72.098		30.8						19.3714
	-11	9.16667	7.23684	4.59524	2.88194	1.38636	0.392857	5.15385	7.76471	9.11765	6.41176	5.91429	58.625	50.3077	63.1667	53.0588	75.7273	70.0833	62.1538	62.451	34.2167	73.175	57.1154	63.7692	44.6032	48.1746	42.25	42.8431	2.01667	24.375	27.3793	30.2381	8.38462	2.46032	8.84375	10.1143
	-12	-0.966667	2.26316	1.64286	1.875	0.659091	0.25	-1.38461	1.82353	2.02941	3.45098	0.4	62.5833	54.6923	49.7333	49.1961	52.0227	71.9583	51.4615	54.0196	24.8	49.35	55.3846	38	37.7778	33.8095	31.0312	24.7451	0.15	4.425	21.7931	14.127	-1.92308	3.33333	4.21875	1.91429
	-13	-0.7	0.947368	-0.119048	0.243056	-0.954546				0.588235	0.0980392	-1.51429			44.2333	42.9608	59.25			42.4902	26.6667	39.3					33.0312	21.3529	-1.78333	3					1.8125	-0.228571

## Sheet: Fig. 1i-l
	Figure 1i-l		Emax values for acetylcholine and iperoxo in absence and in presence of different concentrations of LY2119620
	Emax in % of acetylcholin
	Emax [%]	Figure 1i: IP accumulation by acetylcholine														Figure 1j: IP accumulation by iperoxo												Figure 1k: arrestin recruitment by acetylcholine					Figure 1l: arrestin recruitment by iperoxo
	agonist	101	101	100	99	100	100	101	99	100	100	100	100	100	101	117	115	102	100	109	109	113	115	106	108	102	107	100	101	100	100	101	143	169	136	148	149	140	157	150	152	159	157
	agonist + 0.1 µM LY	102	98	97	100	88										111	110	113	104									103	106	106	84		168	180	163	171
	agonist + 0.3 µM LY	98	95	96	92
	agonist + 1 µM LY	103	102	99	91	101	101	96	94							105	104	103	105	94	108							103	131	123			136	174	161	170
	agonist + 3 µM LY	103	96	87	89	94										104	113	108	96	96	103	102	109					149	137	128	129		172	173	175	168
	agonist + 10 µM LY	99	102	105	93	96	83	91								104	108	109	100	99	110	112	102					145	127	110			139	163	166	177
	agonist + 30 µM LY	99	93	86	97	85										71	103	95	97	106	112							148	134	135	119		170	169	175	160
	agonist + 100 µM LY	95	94	93	80											102	97	101	98	97	107	90						139	140	114	126		164	164	170	158

## Sheet: Supplementary Fig. 4
Supplementary Fig. 4c
log[M] (ACh)	M2RFL_WT (n=3)			M2RFL_delta9M_K383M(n=3)
-2	-0.0446971	0.118128	-0.0734309	-0.266012	-0.029232	0.295244
-3	7.41651	5.22317	6.04687	3.63647	3.34707	4.16265
-4	27.7888	31.3709	30.2311	19.7375	21.0617	22.4385
-5	61.0434	71.3013	69.7784	66.4796	63.8048	73.8724
-6	79.8736	96.1082	98.1674	76.3279	99.6814	101.207
-7	94.365	99.8819	105.753	102.154	99.3043	98.5413
-8	97.3725	89.5377	100.935	82.4578	100.655	103.084
Supplementary Fig. 4d
Log[M] (GoA)	M2RFL_WT(n=3)				M2RFLdelta9M_K383M(n=3)
-4.7	-0.405588	-0.540784	0.946372		-0.756694	-0.232829	0.989523
-5.7	13.2685	17.8266	15.0647		17.5786	15.3958	10.8411
-6.7	39.5545	34.4557	25.8997		30.6461	30.0786	27.3865
-7.7	46.5847	57.5549	59.3511		43.5536	61.0012	60.8265
-8.7	86.4675	69.5487	85.3087		78.8417	108.731	96.071
-9.7	110.648	76.83	112.522		91.9383	101.397	106.665

[truncated: 1 more sheets: Supplementary Fig. 5]
